# Supplementary material for: Achieving decent living standards in emerging economies challenges national mitigation goals for CO2 emissions
Source: Nat Commun. 2023 Oct 10;14:6342. doi: 10.1038/s41467-023-42079-8 (PMC10564770; doi:10.1038/s41467-023-42079-8)
Supplement: Supplementary file 3 — Supplementary Data 1 [file 41467_2023_42079_MOESM3_ESM.xlsx]

## Sheet: Sheet1
Number	Country	ISO3	Continent	6 Regions	Developed
1	Aruba	ABW	Caribbean	North America	Developing
2	Afghanistan	AFG	South-central Asia	Asia	Developing
3	Angola	AGO	Middle Africa	Africa	Developing
4	Anguilla	AIA	Caribbean	North America	Developing
5	Albania	ALB	Southern Europe	Europe	Developing
6	Andorra	AND	Southern Europe	Europe	Developing
7	Netherlands Antilles	ANT	Caribbean	North America	Developing
8	Bonaire	BES	Caribbean	North America	Developing
9	Curaçao	CUW	Caribbean	North America	Developing
10	United Arab Emirates	ARE	Western Asia	Asia	Developing
11	Argentina	ARG	South America	South America	Developing
12	Armenia	ARM	Western Asia	Asia	Developing
13	American Samoa	ASM	Polynesia	Oceania	Developing
14	Antarctica	ATA	Antarctica	Antarctica	Developing
15	Fr. So. Ant. Tr	ATF	North America	North America	Developing
16	Antigua and Barbuda	ATG	Caribbean	North America	Developing
17	Australia	AUS	Australia and New Zealand	Oceania	Developed
18	Austria	AUT	Western Europe	Europe	Developed
19	Azerbaijan	AZE	Western Asia	Asia	Developing
20	Burundi	BDI	Eastern Africa	Africa	Developing
21	Belgium	BEL	Western Europe	Europe	Developed
22	Benin	BEN	Western Africa	Africa	Developing
23	Burkina Faso	BFA	Western Africa	Africa	Developing
24	Bangladesh	BGD	South-central Asia	Asia	Developing
25	Bulgaria	BGR	Eastern Europe	Europe	Developed
26	Bahrain	BHR	South-central Asia	Asia	Developing
27	Bahamas, The	BHS	Caribbean	North America	Developing
28	Bosnia and Herzegovina	BIH	Southern Europe	Europe	Developing
29	Saint Barts	BLM	North America	North America	Developing
30	Belarus	BLR	Eastern Europe	Europe	Developing
31	Belize	BLZ	Central America	North America	Developing
32	Bermuda	BMU	North America	North America	Developing
33	Bolivia	BOL	South America	South America	Developing
34	Brazil	BRA	South America	South America	Developing
35	Barbados	BRB	Caribbean	North America	Developing
36	Brunei	BRN	Eastern Africa	Asia	Developing
37	Bhutan	BTN	South-eastern Asia	Asia	Developing
38	Botswana	BWA	Southern Africa	Africa	Developing
39	Bouvet Island	BVT	South America	South America	Developing
40	Central African Republic	CAF	Middle Africa	Africa	Developing
41	Canada	CAN	North America	North America	Developed
42	Cocos (Keeling) Islands	CCK	South-eastern Asia	Asia	Developing
43	Switzerland	CHE	Western Europe	Europe	Developed
44	Chile	CHL	South America	South America	Developing
45	China	CHN	Eastern Asia	Asia	Developing
46	Cote d'Ivoire	CIV	Western Africa	Africa	Developing
47	Cameroon	CMR	Middle Africa	Africa	Developing
48	Congo, Dem. Rep.	COD	Middle Africa	Africa	Developing
49	Congo, Rep.	COG	Middle Africa	Africa	Developing
50	Cook Islands	COK	Polynesia	Oceania	Developing
51	Colombia	COL	South America	South America	Developing
52	Comoros	COM	Eastern Africa	Africa	Developing
53	Cape Verde	CPV	Western Africa	Africa	Developing
54	Costa Rica	CRI	Central America	North America	Developing
55	Cuba	CUB	Caribbean	North America	Developing
56	Christmas Island	CXR	Australia and New Zealand	Asia	Developing
57	Cayman Islands	CYM	Caribbean	North America	Developing
58	Cyprus	CYP	Western Asia	Europe	Developed
59	Czech Republic	CZE	Eastern Europe	Europe	Developed
60	Germany	DEU	Western Europe	Europe	Developed
61	Djibouti	DJI	Eastern Africa	Africa	Developing
62	Dominica	DMA	Caribbean	North America	Developing
63	Denmark	DNK	Northern Europe	Europe	Developed
64	Dominican Republic	DOM	Caribbean	North America	Developing
65	Algeria	DZA	Northern Africa	Africa	Developing
66	Ecuador	ECU	South America	South America	Developing
67	Egypt, Arab Rep.	EGY	Northern Africa	Africa	Developing
68	Eritrea	ERI	Eastern Africa	Africa	Developing
69	Western Sahara	ESH	Northern Africa	Africa	Developing
70	Spain	ESP	Southern Europe	Europe	Developed
71	Estonia	EST	Northern Europe	Europe	Developed
72	Taiwan China	TWN	Australia and New Zealand	Asia	Developing
73	Ethiopia(excludes Eritrea)	ETH	Eastern Africa	Africa	Developing
74	Liechtenstein	LIE	Western Europe	Europe	Developing
75	Finland	FIN	Northern Europe	Europe	Developed
76	Fiji	FJI	Melanesia	Oceania	Developing
77	Falkland Island	FLK	South America	South America	Developing
78	France	FRA	Western Europe	Europe	Developed
79	Faeroe Islands	FRO	Northern Europe	Europe	Developing
80	Micronesia, Fed. Sts.	FSM	Micronesia	Oceania	Developing
81	Gabon	GAB	Middle Africa	Africa	Developing
82	United Kingdom	GBR	Northern Europe	Europe	Developed
83	Georgia	GEO	Western Asia	Asia	Developing
84	Ghana	GHA	Western Africa	Africa	Developing
85	Gibraltar	GIB	Southern Europe	Europe	Developing
86	Guinea	GIN	Western Africa	Africa	Developing
87	Guadeloupe	GLP	Caribbean	North America	Developing
88	Gambia, The	GMB	Western Africa	Africa	Developing
89	Guinea-Bissau	GNB	Western Africa	Africa	Developing
90	Equatorial Guinea	GNQ	Middle Africa	Africa	Developing
91	Greece	GRC	Southern Europe	Europe	Developed
92	Grenada	GRD	Caribbean	North America	Developing
93	Greenland	GRL	North America	North America	Developing
94	Guatemala	GTM	Central America	North America	Developing
95	Guam	GUM	Micronesia	Oceania	Developing
96	French Guiana	GUF	South America	South America	Developing
97	Guyana	GUY	South America	South America	Developing
98	Hong Kong, China	HKG	Eastern Asia	Asia	Developing
99	Heard Island and McDonald Isla	HMD	Australia and New Zealand	Oceania	Developing
100	Honduras	HND	Central America	North America	Developing
101	Croatia	HRV	Southern Europe	Europe	Developed
102	Haiti	HTI	Caribbean	North America	Developing
103	Hungary	HUN	Eastern Europe	Europe	Developed
104	Indonesia	IDN	South-central Asia	Asia	Developing
105	India	IND	South-eastern Asia	Asia	Developing
106	British Indian Ocean Ter.	IOT	South-central Asia	Asia	Developing
107	Ireland	IRL	Northern Europe	Europe	Developed
108	Iran, Islamic Rep.	IRN	Western Asia	Asia	Developing
109	Iraq	IRQ	Western Asia	Asia	Developing
110	Iceland	ISL	Northern Europe	Europe	Developing
111	Israel	ISR	Eastern Asia	Asia	Developing
112	Italy	ITA	Southern Europe	Europe	Developed
113	Jamaica	JAM	Caribbean	North America	Developing
114	Jordan	JOR	Western Asia	Asia	Developing
115	Japan	JPN	South-central Asia	Asia	Developed
116	Kazakhstan	KAZ	Eastern Asia	Asia	Developing
117	Kenya	KEN	Eastern Africa	Africa	Developing
118	Kyrgyz Republic	KGZ	Eastern Asia	Asia	Developing
119	Cambodia	KHM	Western Asia	Asia	Developing
120	Kiribati	KIR	Micronesia	Oceania	Developing
121	St. Kitts and Nevis	KNA	Caribbean	North America	Developing
122	Korea, Rep.	KOR	South-central Asia	Asia	Developed
123	Kuwait	KWT	South-eastern Asia	Asia	Developing
124	Lao PDR	LAO	Western Asia	Asia	Developing
125	Lebanon	LBN	Eastern Asia	Asia	Developing
126	Liberia	LBR	Western Africa	Africa	Developing
127	Libya	LBY	Northern Africa	Africa	Developing
128	St. Lucia	LCA	Caribbean	North America	Developing
129	Sri Lanka	LKA	South-eastern Asia	Asia	Developing
130	Lesotho	LSO	Southern Africa	Africa	Developing
131	Lithuania	LTU	Northern Europe	Europe	Developed
132	Luxembourg	LUX	Western Europe	Europe	Developed
133	Latvia	LVA	Northern Europe	Europe	Developed
134	Macao	MAC	South-central Asia	Asia	Developing
135	Morocco	MAR	Northern Africa	Africa	Developing
136	Monaco	MCO	Western Europe	Europe	Developing
137	Moldova	MDA	Eastern Europe	Europe	Developing
138	Madagascar	MDG	Eastern Africa	Africa	Developing
139	Maldives	MDV	Eastern Asia	Asia	Developing
140	Mexico	MEX	Central America	North America	Developing
141	Marshall Islands	MHL	Micronesia	Oceania	Developing
142	Macedonia, FYR	MKD	Southern Europe	Europe	Developing
143	Mali	MLI	Western Africa	Africa	Developing
144	Malta	MLT	Southern Europe	Europe	Developed
145	Myanmar	MMR	South-eastern Asia	Asia	Developing
146	Mongolia	MNG	South-central Asia	Asia	Developing
147	Northern Mariana Islands	MNP	Micronesia	Oceania	Developing
148	Montenegro	MNE	Southern Europe	Europe	Developing
149	Mozambique	MOZ	Eastern Africa	Africa	Developing
150	Mauritania	MRT	Western Africa	Africa	Developing
151	Montserrat	MSR	Caribbean	North America	Developing
152	Martinique	MTQ	Caribbean	North America	Developing
153	Mauritius	MUS	Eastern Africa	Africa	Developing
154	Malawi	MWI	Eastern Africa	Africa	Developing
155	Malaysia	MYS	Western Asia	Asia	Developing
156	Mayotte	MYT	Eastern Africa	Africa	Developing
157	Namibia	NAM	Southern Africa	Africa	Developing
158	New Caledonia	NCL	Melanesia	Oceania	Developing
159	Niger	NER	Western Africa	Africa	Developing
160	Norfolk Island	NFK	Australia and New Zealand	Oceania	Developing
161	Nigeria	NGA	Western Africa	Africa	Developing
162	Nicaragua	NIC	Central America	North America	Developing
163	Niue	NIU	Polynesia	Oceania	Developing
164	Netherlands	NLD	Western Europe	Europe	Developed
165	Norway	NOR	Northern Europe	Europe	Developed
166	Nepal	NPL	Western Asia	Asia	Developing
167	Nauru	NRU	Micronesia	Oceania	Developing
168	New Zealand	NZL	Australia and New Zealand	Oceania	Developing
169	Oman	OMN	South-central Asia	Asia	Developing
170	Pakistan	PAK	South-eastern Asia	Asia	Developing
171	Panama	PAN	Central America	North America	Developing
172	Peru	PER	South America	South America	Developing
173	Pitcairn	PCN	Polynesia	Oceania	Developing
174	Philippines	PHL	Western Asia	Asia	Developing
175	Palau	PLW	Micronesia	Oceania	Developing
176	Papua New Guinea	PNG	Melanesia	Oceania	Developing
177	Poland	POL	Eastern Europe	Europe	Developed
178	Puerto rico	PRI	Caribbean	North America	Developing
179	Korea, Dem. Rep.	PRK	Western Asia	Asia	Developing
180	Portugal	PRT	Southern Europe	Europe	Developed
181	Paraguay	PRY	South America	South America	Developing
182	Occ.Pal.Terr	PSE	South-eastern Asia	Asia	Developing
183	French Polynesia	PYF	Polynesia	Oceania	Developing
184	Qatar	QAT	South-central Asia	Asia	Developing
185	Reunion	REU	Eastern Africa	Africa	Developing
186	Romania	ROU	Eastern Europe	Europe	Developed
187	Russian Federation	RUS	Eastern Europe	Europe	Developed
188	Rwanda	RWA	Eastern Africa	Africa	Developing
189	Saudi Arabia	SAU	Western Asia	Asia	Developing
190	Sudan	SDN	Northern Africa	Africa	Developing
191	Saint Helena	SHN	Western Africa	Africa	Developing
192	Senegal	SEN	Western Africa	Africa	Developing
193	Serbia, FR(Serbia/Montenegro)	SRB	Southern Europe	Europe	Developing
194	Singapore	SGP	Eastern Asia	Asia	Developing
195	South Georgia and the South Sa	SGS	Western Asia	Asia	Developing
196	Svalbard and Jan Mayen Islands	SJM	Northern Europe	Europe	Developing
197	Solomon Islands	SLB	Melanesia	Oceania	Developing
198	Sierra Leone	SLE	Western Africa	Africa	Developing
199	El Salvador	SLV	Central America	North America	Developing
200	San Marino	SMR	Southern Europe	Europe	Developing
201	Somalia	SOM	Eastern Africa	Africa	Developing
202	Saint Pierre and Miquelon	SPM	North America	North America	Developing
203	South Sudan	SSD	Northern Africa	Africa	Developing
204	Sao Tome and Principe	STP	Middle Africa	Africa	Developing
205	Suriname	SUR	South America	South America	Developing
206	Slovak Republic	SVK	Eastern Europe	Europe	Developed
207	Slovenia	SVN	Southern Europe	Europe	Developed
208	Sweden	SWE	Northern Europe	Europe	Developed
209	Swaziland	SWZ	Southern Africa	Africa	Developing
210	Saint Maarten (Dutch part)	SXM	North America	North America	Developing
211	Seychelles	SYC	Eastern Africa	Africa	Developing
212	Syrian Arab Republic	SYR	South-central Asia	Asia	Developing
213	Turks and Caicos Isl.	TCA	North America	North America	Developing
214	Chad	TCD	Middle Africa	Africa	Developing
215	Togo	TGO	Western Africa	Africa	Developing
216	Thailand	THA	South-eastern Asia	Asia	Developing
217	Tajikistan	TJK	Western Asia	Asia	Developing
218	Tokelau	TKL	Polynesia	Oceania	Developing
219	Turkmenistan	TKM	South-central Asia	Asia	Developing
220	East Timor	TMP	South-eastern Asia	Oceania	Developing
221	Tonga	TON	Polynesia	Oceania	Developing
222	Trinidad and Tobago	TTO	Caribbean	North America	Developing
223	Tunisia	TUN	Northern Africa	Africa	Developing
224	Turkey	TUR	Western Asia	Asia	Developed
225	Tuvalu	TUV	Polynesia	Oceania	Developing
226	Tanzania	TZA	Eastern Africa	Africa	Developing
227	Uganda	UGA	Eastern Africa	Africa	Developing
228	Ukraine	UKR	Eastern Europe	Europe	Developing
229	United States Minor Outlying Islands	UMI	Micronesia	South America	Developing
230	Uruguay	URY	South America	South America	Developing
231	United States	USA	North America	North America	Developed
232	Uzbekistan	UZB	South-central Asia	Asia	Developing
233	Vatican	VAT	Western Europe	Europe	Developing
234	St. Vincent and the Grenadines	VCT	Caribbean	North America	Developing
235	Venezuela	VEN	South America	South America	Developing
236	British Virgin Islands	VGB	Caribbean	North America	Developing
237	Virgin Islands (U.S.)	VIR	Caribbean	North America	Developing
238	Vietnam	VNM	South-eastern Asia	Asia	Developing
239	Vanuatu	VUT	Melanesia	Oceania	Developing
240	Wallis and Futura Isl.	WLF	Polynesia	Oceania	Developing
241	Samoa	WSM	Polynesia	Oceania	Developing
242	Yemen	YEM	Western Asia	Asia	Developing
243	South Africa	ZAF	Southern Africa	Africa	Developing
244	Zambia	ZMB	Eastern Africa	Africa	Developing
245	Zimbabwe	ZWE	Eastern Africa	Africa	Developing
