# Supplementary material for: Achieving decent living standards in emerging economies challenges national mitigation goals for CO2 emissions
Source: Nat Commun. 2023 Oct 10;14:6342. doi: 10.1038/s41467-023-42079-8 (PMC10564770; doi:10.1038/s41467-023-42079-8)
Supplement: Supplementary file 4 — Supplementary Data 2 [file 41467_2023_42079_MOESM4_ESM.xlsx]

## Sheet: Sheet1
Number	Sector description
1	Live animals
2	Meat and edible meat offal
3	Fish, crustaceans, molluscs, aquatic invertebrates ne
4	Dairy products, eggs, honey, edible animal product ne
5	Products of animal origin, nes
6	Live trees, plants, bulbs, roots, cut flowers etc
7	Edible vegetables and certain roots and tubers
8	Edible fruit, nuts, peel of citrus fruit, melons
9	Coffee, tea, mate and spices
10	Cereals
11	Milling products, malt, starches, inulin, wheat glute
12	Oil seed, oleagic fruits, grain, seed, fruit, etc, ne
13	Lac, gums, resins, vegetable saps and extracts nes
14	Vegetable plaiting materials, vegetable products nes
15	Animal,vegetable fats and oils, cleavage products, et
16	Meat, fish and seafood food preparations nes
17	Sugars and sugar confectionery
18	Cocoa and cocoa preparations
19	Cereal, flour, starch, milk preparations and products
20	Vegetable, fruit, nut, etc food preparations
21	Miscellaneous edible preparations
22	Beverages, spirits and vinegar
23	Residues, wastes of food industry, animal fodder
24	Tobacco and manufactured tobacco substitutes
25	Salt, sulphur, earth, stone, plaster, lime and cement
26	Ores, slag and ash
27	Mineral fuels, oils, distillation products, etc
28	Inorganic chemicals, precious metal compound, isotope
29	Organic chemicals
30	Pharmaceutical products
31	Fertilizers
32	Tanning, dyeing extracts, tannins, derivs,pigments et
33	Essential oils, perfumes, cosmetics, toileteries
34	Soaps, lubricants, waxes, candles, modelling pastes
35	Albuminoids, modified starches, glues, enzymes
36	Explosives, pyrotechnics, matches, pyrophorics, etc
37	Photographic or cinematographic goods
38	Miscellaneous chemical products
39	Plastics and articles thereof
40	Rubber and articles thereof
41	Raw hides and skins (other than furskins) and leather
42	Articles of leather, animal gut, harness, travel good
43	Furskins and artificial fur, manufactures thereof
44	Wood and articles of wood, wood charcoal
45	Cork and articles of cork
46	Manufactures of plaiting material, basketwork, etc.
47	Pulp of wood, fibrous cellulosic material, waste etc
48	Paper & paperboard, articles of pulp, paper and board
49	Printed books, newspapers, pictures etc
50	Silk
51	Wool, animal hair, horsehair yarn and fabric thereof
52	Cotton
53	Vegetable textile fibres nes, paper yarn, woven fabri
54	manmade filaments
55	manmade staple fibres
56	Wadding, felt, nonwovens, yarns, twine, cordage, etc
57	Carpets and other textile floor coverings
58	Special woven or tufted fabric, lace, tapestry etc
59	Impregnated, coated or laminated textile fabric
60	Knitted or crocheted fabric
61	Articles of apparel, accessories, knit or crochet
62	Articles of apparel, accessories, not knit or crochet
63	Other made textile articles, sets, worn clothing etc
64	Footwear, gaiters and the like, parts thereof
65	Headgear and parts thereof
66	Umbrellas, walking-sticks, seat-sticks, whips, etc
67	Bird skin, feathers, artificial flowers, human hair
68	Stone, plaster, cement, asbestos, mica, etc articles
69	Ceramic products Undata
70	Glass and glassware
71	Pearls, precious stones, metals, coins, etc
72	Iron and steel
73	Articles of iron or steel
74	Copper and articles thereof
75	Nickel and articles thereof
76	Aluminium and articles thereof
78	Lead and articles thereof
79	Zinc and articles thereof
80	Tin and articles thereof
81	Other base metals, cermets, articles thereof
82	Tools, implements, cutlery, etc of base metal
83	Miscellaneous articles of base metal
84	Nuclear reactors, boilers, machinery, etc
85	Electrical, electronic equipment
86	Railway, tramway locomotives, rolling stock, equipmen
87	Vehicles other than railway, tramway
88	Aircraft, spacecraft, and parts thereof
89	Ships, boats and other floating structures
90	Optical, photo, technical, medical, etc apparatus
91	Clocks and watches and parts thereof
92	Musical instruments, parts and accessories
93	Arms and ammunition, parts and accessories thereof
94	Furniture, lighting, signs, prefabricated buildings
95	Toys, games, sports requisites
96	Miscellaneous manufactured articles
97	Works of art, collectors pieces and antiques
98	Commodities not specified according to kind
99	Electricity
100	Gas manufacture, distribution
101	Water collection, purification, and distribution
102	coal
103	oil
104	gas
105	Petroleum, coal products
106	Manufacturing services on physical inputs owned by others
107	Maintenance and repair services n.i.e.
108	Sea transport
109	Air transport
110	Other modes of transport
111	Postal and courier services
112	Goods (travel)
113	Local transport services
114	Accommodation services
115	Food-serving services
116	Construction
117	Insurance
118	Pension and standardized guaranteed services
119	Financial services
120	real estate
121	Charges for the use of intellectual property n.i.e.
122	Telecommunications services
123	Computer services
124	Information services
125	Research and development services
126	Professional and management consulting services
127	engineering
128	Waste treatment and de-pollution agricultural and mining services
129	Operating leasing services
130	Other business services n.i.e.
131	Audiovisual and related services
132	Health services
133	Education services
134	Recreation & other services
135	Government goods and services n.i.e.
