# Supplementary material for: Achieving decent living standards in emerging economies challenges national mitigation goals for CO2 emissions
Source: Nat Commun. 2023 Oct 10;14:6342. doi: 10.1038/s41467-023-42079-8 (PMC10564770; doi:10.1038/s41467-023-42079-8)
Supplement: Supplementary file 5 — Supplementary Data 3 [file 41467_2023_42079_MOESM5_ESM.xlsx]

## Sheet: Sheet1
Number	Country	ITF country code
1	Aruba	Latin American and Carribean countries
2	Afghanistan	Asia
3	Angola	Middle-Eastern and North African countries
4	Anguilla	Latin American and Carribean countries
5	Albania	EEA + Turkey
6	Andorra	EEA + Turkey
7	Netherlands Antilles	Latin American and Carribean countries
8	Bonaire	Latin American and Carribean countries
9	Curacao	Latin American and Carribean countries
10	United Arab Emirates	Asia
11	Argentina	Latin American and Carribean countries
12	Armenia	Asia
13	American Samoa	OECD Pacific
14	Antarctica	Antarctica
15	Fr. So. Ant. Tr	Latin American and Carribean countries
16	Antigua and Barbuda	Latin American and Carribean countries
17	Australia	OECD Pacific
18	Austria	EEA + Turkey
19	Azerbaijan	Asia
20	Burundi	Middle-Eastern and North African countries
21	Belgium	EEA + Turkey
22	Benin	Sub-Saharan Africa
23	Burkina Faso	Sub-Saharan Africa
24	Bangladesh	Asia
25	Bulgaria	EEA + Turkey
26	Bahrain	Asia
27	Bahamas, The	Latin American and Carribean countries
28	Bosnia and Herzegovina	EEA + Turkey
29	Saint Barts	Latin American and Carribean countries
30	Belarus	EEA + Turkey
31	Belize	Latin American and Carribean countries
32	Bermuda	Latin American and Carribean countries
33	Bolivia	Latin American and Carribean countries
34	Brazil	Latin American and Carribean countries
35	Barbados	Latin American and Carribean countries
36	Brunei Darussalam	Asia
37	Bhutan	Asia
38	Botswana	Sub-Saharan Africa
39	Bouvet Island	Latin American and Carribean countries
40	Central African Republic	Middle-Eastern and North African countries
41	Canada	Canada + United States
42	Cocos (Keeling) Islands	Asia
43	Switzerland	EEA + Turkey
44	Chile	Latin American and Carribean countries
45	China	Asia
46	Cote d'Ivoire	Sub-Saharan Africa
47	Cameroon	Middle-Eastern and North African countries
48	Congo, Dem. Rep.	Middle-Eastern and North African countries
49	Congo, Rep.	Middle-Eastern and North African countries
50	Cook Islands	OECD Pacific
51	Colombia	Latin American and Carribean countries
52	Comoros	Middle-Eastern and North African countries
53	Cabo Verde	Sub-Saharan Africa
54	Costa Rica	Latin American and Carribean countries
55	Cuba	Latin American and Carribean countries
56	Christmas Island	Asia
57	Cayman Islands	Latin American and Carribean countries
58	Cyprus	EEA + Turkey
59	Czech Republic	EEA + Turkey
60	Germany	EEA + Turkey
61	Djibouti	Middle-Eastern and North African countries
62	Dominica	Latin American and Carribean countries
63	Denmark	EEA + Turkey
64	Dominican Republic	Latin American and Carribean countries
65	Algeria	Middle-Eastern and North African countries
66	Ecuador	Latin American and Carribean countries
67	Egypt	Middle-Eastern and North African countries
68	Eritrea	Middle-Eastern and North African countries
69	Western Sahara	Middle-Eastern and North African countries
70	Spain	EEA + Turkey
71	Estonia	EEA + Turkey
72	China, Taiwan Province of	Asia
73	Ethiopia	Middle-Eastern and North African countries
74	Liechtenstein	EEA + Turkey
75	Finland	EEA + Turkey
76	Fiji	OECD Pacific
77	Falkland Island	Latin American and Carribean countries
78	France	EEA + Turkey
79	Faroe Islands	EEA + Turkey
80	Micronesia, Fed. Sts.	OECD Pacific
81	Gabon	Middle-Eastern and North African countries
82	United Kingdom	EEA + Turkey
83	Georgia	Asia
84	Ghana	Sub-Saharan Africa
85	Gibraltar	EEA + Turkey
86	Guinea	Sub-Saharan Africa
87	Guadeloupe	Latin American and Carribean countries
88	Gambia, The	Sub-Saharan Africa
89	Guinea-Bissau	Sub-Saharan Africa
90	Equatorial Guinea	Middle-Eastern and North African countries
91	Greece	EEA + Turkey
92	Grenada	Latin American and Carribean countries
93	Greenland	Latin American and Carribean countries
94	Guatemala	Latin American and Carribean countries
95	Guam	OECD Pacific
96	French Guiana	Latin American and Carribean countries
97	Guyana	Latin American and Carribean countries
98	Hong Kong SAR, China	Asia
99	Heard Island and McDonald Isla	OECD Pacific
100	Honduras	Latin American and Carribean countries
101	Croatia	EEA + Turkey
102	Haiti	Latin American and Carribean countries
103	Hungary	EEA + Turkey
104	Indonesia	Asia
105	India	Asia
106	British Indian Ocean Ter.	Asia
107	Ireland	EEA + Turkey
108	Iran (Islamic Republic of)	Asia
109	Iraq	Asia
110	Iceland	EEA + Turkey
111	Israel	Asia
112	Italy	EEA + Turkey
113	Jamaica	Latin American and Carribean countries
114	Jordan	Asia
115	Japan	Asia
116	Kazakhstan	Asia
117	Kenya	Middle-Eastern and North African countries
118	Kyrgyz Republic	Asia
119	Cambodia	Asia
120	Kiribati	OECD Pacific
121	St. Kitts and Nevis	Latin American and Carribean countries
122	Republic of Korea	Asia
123	Kuwait	Asia
124	Lao PDR	Asia
125	Lebanon	Asia
126	Liberia	Sub-Saharan Africa
127	Libya	Middle-Eastern and North African countries
128	St. Lucia	Latin American and Carribean countries
129	Sri Lanka	Asia
130	Lesotho	Sub-Saharan Africa
131	Lithuania	EEA + Turkey
132	Luxembourg	EEA + Turkey
133	Latvia	EEA + Turkey
134	China, Macao SAR	Asia
135	Morocco	Middle-Eastern and North African countries
136	Monaco	EEA + Turkey
137	Republic of Moldova	EEA + Turkey
138	Madagascar	Middle-Eastern and North African countries
139	Maldives	Asia
140	Mexico	Latin American and Carribean countries
141	Marshall Islands	OECD Pacific
142	North Macedonia	EEA + Turkey
143	Mali	Sub-Saharan Africa
144	Malta	EEA + Turkey
145	Myanmar	Asia
146	Mongolia	Asia
147	Northern Mariana Islands	OECD Pacific
148	Montenegro	EEA + Turkey
149	Mozambique	Middle-Eastern and North African countries
150	Mauritania	Sub-Saharan Africa
151	Montserrat	Latin American and Carribean countries
152	Martinique	Latin American and Carribean countries
153	Mauritius	Middle-Eastern and North African countries
154	Malawi	Middle-Eastern and North African countries
155	Malaysia	Asia
156	Mayotte	Middle-Eastern and North African countries
157	Namibia	Sub-Saharan Africa
158	New Caledonia	OECD Pacific
159	Niger	Sub-Saharan Africa
160	Norfolk Island	OECD Pacific
161	Nigeria	Sub-Saharan Africa
162	Nicaragua	Latin American and Carribean countries
163	Niue	OECD Pacific
164	Netherlands	EEA + Turkey
165	Norway	EEA + Turkey
166	Nepal	Asia
167	Nauru	OECD Pacific
168	New Zealand	OECD Pacific
169	Oman	Asia
170	Pakistan	Asia
171	Panama	Latin American and Carribean countries
172	Peru	Latin American and Carribean countries
173	Pitcairn	OECD Pacific
174	Philippines	Asia
175	Palau	OECD Pacific
176	Papua New Guinea	OECD Pacific
177	Poland	EEA + Turkey
178	Puerto rico	Latin American and Carribean countries
179	Korea, Dem. People's Rep.	Asia
180	Portugal	EEA + Turkey
181	Paraguay	Latin American and Carribean countries
182	Occ.Pal.Terr	Asia
183	French Polynesia	OECD Pacific
184	Qatar	Asia
185	Reunion	Middle-Eastern and North African countries
186	Romania	EEA + Turkey
187	Russian Federation	EEA + Turkey
188	Rwanda	Middle-Eastern and North African countries
189	Saudi Arabia	Asia
190	Sudan	Middle-Eastern and North African countries
191	Saint Helena ex. dep.	Sub-Saharan Africa
192	Senegal	Sub-Saharan Africa
193	Serbia	EEA + Turkey
194	Singapore	Asia
195	South Georgia and the South Sa	Asia
196	Svalbard and Jan Mayen Islands	EEA + Turkey
197	Solomon Islands	OECD Pacific
198	Sierra Leone	Sub-Saharan Africa
199	El Salvador	Latin American and Carribean countries
200	San Marino	EEA + Turkey
201	Somalia	Middle-Eastern and North African countries
202	Saint Pierre and Miquelon	Latin American and Carribean countries
203	South Sudan	Middle-Eastern and North African countries
204	Sao Tome and Principe	Middle-Eastern and North African countries
205	Suriname	Latin American and Carribean countries
206	Slovakia	EEA + Turkey
207	Slovenia	EEA + Turkey
208	Sweden	EEA + Turkey
209	Swaziland	Sub-Saharan Africa
210	Sint Maarten (Dutch part)	Latin American and Carribean countries
211	Seychelles	Middle-Eastern and North African countries
212	Syrian Arab Republic	Asia
213	Turks and Caicos Islands	Latin American and Carribean countries
214	Chad	Middle-Eastern and North African countries
215	Togo	Sub-Saharan Africa
216	Thailand	Asia
217	Tajikistan	Asia
218	Tokelau	OECD Pacific
219	Turkmenistan	Asia
220	Timor-Leste	OECD Pacific
221	Tonga	OECD Pacific
222	Trinidad and Tobago	Latin American and Carribean countries
223	Tunisia	Middle-Eastern and North African countries
224	Turkey	EEA + Turkey
225	Tuvalu	OECD Pacific
226	Tanzania	Middle-Eastern and North African countries
227	Uganda	Middle-Eastern and North African countries
228	Ukraine	EEA + Turkey
229	United States Minor Outlying Islands	Latin American and Carribean countries
230	Uruguay	Latin American and Carribean countries
231	United States	Canada + United States
232	Uzbekistan	Asia
233	Vatican	EEA + Turkey
234	Saint Vincent and the Grenadines	Latin American and Carribean countries
235	Venezuela (Bolivarian Republic of)	Latin American and Carribean countries
236	British Virgin Islands	Latin American and Carribean countries
237	Virgin Islands (U.S.)	Latin American and Carribean countries
238	Vietnam	Asia
239	Vanuatu	OECD Pacific
240	Wallis and Futura Isl.	OECD Pacific
241	Samoa	OECD Pacific
242	Yemen, Rep.	Asia
243	South Africa	Sub-Saharan Africa
244	Zambia	Middle-Eastern and North African countries
245	Zimbabwe	Middle-Eastern and North African countries
