# Supplementary material for: Achieving decent living standards in emerging economies challenges national mitigation goals for CO2 emissions
Source: Nat Commun. 2023 Oct 10;14:6342. doi: 10.1038/s41467-023-42079-8 (PMC10564770; doi:10.1038/s41467-023-42079-8)
Supplement: Supplementary file 6 — Supplementary Data 4 [file 41467_2023_42079_MOESM6_ESM.xlsx]

## Sheet: Sheet1
ISO3	Country	Food	ICT	Education	Mobility	Water	Sanitation	Clothing	Health	Housing	Electricity	Total
ABW	Aruba	1	0.8	0.83	0.92	0.74	0.31	0.04	1	0.01	1	6.68
AFG	Afghanistan	1	0.54	0.81	0.73	0.53	0.27	0.04	0.63	0.01	0.72	5.28
AGO	Angola	1	0.32	0.49	0.77	0.27	0.35	0.02	0.4	0.09	0.42	4.13
AIA	Anguilla	0.47	0.6	0.83	0.92	0.74	0.31	1	1	0.57	0.96	7.42
ALB	Albania	1	0.64	0.97	0.93	0.7	0.4	0.46	0	0.38	1	6.47
AND	Andorra	1	0.76	0.97	0.93	0.91	1	0	1	1	1	8.56
ANT	Netherlands Antilles	1	0.6	0.83	0.92	0.74	0.31	0	1	0.79	0.96	7.17
BES	Bonaire	1	0.6	0.83	0.92	0.74	0.31	1	1	0.79	0.96	8.17
CUW	Curaçao	1	0.6	0.83	0.92	0.74	0.31	0.7	1	0.79	1	7.91
ARE	United Arab Emirates	1	0.54	0.91	0.73	0.71	0.96	1	1	0.74	1	8.6
ARG	Argentina	1	0.59	0.93	0.92	0.74	0.31	0.03	1	0.69	1	7.22
ARM	Armenia	1	0.52	0.99	0.73	0.86	0.48	0.3	1	0.26	1	7.15
ASM	American Samoa	1	0.49	1	0.92	0.13	0.33	0	1	0.79	0.97	6.62
ATA	Antarctica	0	0	0	0	0	0	0	0	0	0	0
ATF	Fr. So. Ant. Tr	1	0.6	0.83	0.92	0.99	0.8	0.14	1	1	1	8.29
ATG	Antigua and Barbuda	1	0.61	0.83	0.92	0.74	0.31	0.12	1	0.58	1	7.13
AUS	Australia	1	0.61	1	0.92	0.71	0.76	0.49	1	1	1	8.48
AUT	Austria	1	0.76	0.97	0.93	0.99	0.97	1	1	0.94	1	9.55
AZE	Azerbaijan	1	0.64	0.98	0.73	0.74	0.64	0.03	1	0.24	1	7.01
BDI	Burundi	1	0.04	0.18	0.77	0.27	0.35	0.03	0.14	0.5	0.08	3.35
BEL	Belgium	1	0.76	0.96	0.93	1	0.97	1	1	1	1	9.61
BEN	Benin	1	0.32	0.49	0.76	0.27	0.1	0.03	0.18	0.41	0.3	3.86
BFA	Burkina Faso	1	0.1	0.49	0.76	0.27	0.19	0.01	0.27	0.01	0.16	3.27
BGD	Bangladesh	1	0.54	0.61	0.73	0.55	0.3	0.13	0.27	0.06	0.74	4.94
BGR	Bulgaria	1	0.72	0.97	0.93	0.97	0.64	0.76	1	1	1	9
BHR	Bahrain	1	0.54	0.87	0.73	0.99	0.96	1	1	0.69	1	8.78
BHS	Bahamas, The	1	0.6	0.83	0.92	0.74	0.31	0.04	1	0.79	1	7.25
BIH	Bosnia and Herzegovina	1	0.76	0.88	0.93	0.89	0.22	0.52	1	0.92	1	8.1
BLM	Saint Barts	1	0.6	0.83	0.92	0.99	0.8	0.21	1	1	1	8.36
BLR	Belarus	1	0.64	0.97	0.93	0.95	0.81	0.32	1	0.35	1	7.96
BLZ	Belize	1	0.6	0.83	0.92	0.74	0.31	0.27	0.99	0.1	0.92	6.7
BMU	Bermuda	1	0.6	0.83	0.92	0.99	0.8	0.29	1	1	1	8.44
BOL	Bolivia	1	0.59	0.72	0.92	0.74	0.23	0.03	1	0.08	0.92	6.24
BRA	Brazil	1	0.59	0.8	0.92	0.74	0.49	0.23	1	0.43	1	7.22
BRB	Barbados	1	0.6	0.83	0.92	0.74	0.31	0.16	1	0.31	1	6.89
BRN	Brunei	1	0.74	0.81	0.73	0.27	0.35	0.22	1	0.44	1	6.56
BTN	Bhutan	1	0.54	0.32	0.73	0.36	0.64	0.15	0.96	0.32	0.95	5.98
BWA	Botswana	1	0.5	0.49	0.76	0.27	0.19	0.25	1	0.19	0.62	5.26
BVT	Bouvet Island	1	0.59	0.84	0.92	0.74	0.31	0	1	0.79	0.97	7.17
CAF	Central African Republic	0.8	0.32	0.49	0.77	0.23	0.16	0.01	0.17	0.02	0.13	3.09
CAN	Canada	1	0.6	0.83	1	0.99	0.82	0.62	1	1	1	8.87
CCK	Cocos (Keeling) Islands	1	0.54	0.81	0.73	0.71	0.36	0.03	1	0.61	0.85	6.63
CHE	Switzerland	1	0.76	0.97	0.93	0.95	1	1	1	1	1	9.61
CHL	Chile	1	0.51	0.88	0.92	0.99	0.77	0.11	1	0.79	1	7.97
CHN	China	1	0.54	0.81	0.73	0.71	0.72	0.51	1	0.31	1	7.34
CIV	Cote d'Ivoire	1	0.32	0.49	0.76	0.37	0.19	0.06	0.4	0.03	0.63	4.23
CMR	Cameroon	1	0.32	0.49	0.77	0.27	0.35	0.09	0.3	0.06	0.59	4.24
COD	Congo, Dem. Rep.	1	0.32	0.64	0.77	0.12	0.13	0.04	0.09	0.01	0.16	3.28
COG	Congo, Rep.	1	0.32	0.49	0.77	0.43	0.12	0.01	0.18	0.16	0.44	3.93
COK	Cook Islands	1	0.47	1	0.92	0.71	0.64	1	1	0.79	0.97	8.49
COL	Colombia	1	0.56	0.79	0.92	0.73	0.17	0.5	1	0.52	0.98	7.17
COM	Comoros	1	0.32	0.49	0.77	0.18	0.35	0.15	0.37	0.01	0.74	4.37
CPV	Cape Verde	1	0.32	0.52	0.76	0.27	0.19	0.04	0.82	0.03	0.87	4.83
CRI	Costa Rica	1	0.71	0.82	0.92	0.94	0.31	0.16	1	0.82	0.99	7.69
CUB	Cuba	1	0.6	0.83	0.92	0.74	0.44	0	1	0.03	0.99	6.57
CXR	Christmas Island	1	0.54	0.81	0.73	0.71	0.64	0.07	1	0.88	0.33	6.71
CYM	Cayman Islands	1	0.86	0.99	0.92	0.74	0.31	0.06	1	0.79	1	7.69
CYP	Cyprus	1	0.78	0.96	0.93	1	0.75	0.39	1	0.71	1	8.51
CZE	Czech Republic	1	0.76	1	0.93	0.98	0.94	0.5	1	1	1	9.11
DEU	Germany	1	0.76	1	0.93	1	0.97	0.94	1	1	1	9.59
DJI	Djibouti	1	0.32	0.49	0.77	0.27	0.36	0.49	0.23	0.02	0.58	4.53
DMA	Dominica	1	0.6	0.83	0.92	0.74	0.31	0.03	1	0.18	1	6.63
DNK	Denmark	1	0.76	0.97	0.93	0.97	0.95	0.73	1	1	1	9.31
DOM	Dominican Republic	1	0.56	0.71	0.92	0.74	0.31	0.12	1	0.67	0.99	7.03
DZA	Algeria	1	0.4	0.49	0.77	0.78	0.18	0.14	1	0.14	0.99	5.88
ECU	Ecuador	1	0.58	0.83	0.92	0.75	0.42	0.21	1	0.78	0.99	7.48
EGY	Egypt, Arab Rep.	1	0.41	0.49	0.77	0.78	0.61	0.08	1	0.2	0.99	6.32
ERI	Eritrea	1	0.32	0.49	0.77	0	0.07	0.87	0.18	0.33	0.46	4.49
ESH	Western Sahara	1	0.32	0.49	0.77	0.78	0.35	0.02	1	0.74	0.97	6.43
ESP	Spain	1	0.78	0.92	0.93	0.98	0.97	0.84	1	0.92	1	9.34
EST	Estonia	1	0.76	0.97	0.93	0.93	0.97	1	1	1	1	9.56
TWN	Taiwan China	1	0.54	0.81	0.73	0.71	0.64	1	1	0.91	0.97	8.31
ETH	Ethiopia(excludes Eritrea)	1	0.32	0.49	0.77	0.11	0.04	0.02	0.17	0.05	0.29	3.26
LIE	Liechtenstein	0.53	0.76	0.97	0.93	1	1	1	1	1	1	9.19
FIN	Finland	1	0.76	0.97	0.93	1	0.99	0.38	1	1	1	9.03
FJI	Fiji	1	0.49	1	0.92	0.71	0.64	0.58	1	0.26	0.95	7.54
FLK	Falkland Island	0	0.59	0.84	0.92	0.74	0.31	0	1	0.01	0.97	5.4
FRA	France	1	0.76	0.98	0.93	0.98	0.88	0.57	1	1	1	9.09
FRO	Faeroe Islands	1	0.76	0.97	0.93	0.92	0.67	0.03	1	1	1	8.28
FSM	Micronesia, Fed. Sts.	1	0.49	1	0.92	0.71	0.64	0.01	0.81	0.76	0.74	7.07
GAB	Gabon	1	0.32	0.49	0.77	0.27	0.35	0.16	0.96	0.38	0.87	5.57
GBR	United Kingdom	1	0.76	1	0.93	1	0.98	0.87	1	1	1	9.53
GEO	Georgia	1	0.54	0.99	0.73	0.8	0.27	0.25	1	0.28	1	6.87
GHA	Ghana	1	0.26	0.49	0.76	0.36	0.11	0.05	0.43	0.71	0.74	4.91
GIB	Gibraltar	0.32	0.76	0.97	0.93	1	0.67	1	1	1	1	8.65
GIN	Guinea	1	0.32	0.49	0.76	0.27	0.19	0.05	0.27	0.05	0.34	3.73
GLP	Guadeloupe	1	0.6	0.83	0.92	0.74	0.31	0	1	0.57	0.96	6.95
GMB	Gambia, The	1	0.32	0.39	0.76	0.27	0.19	0.04	0.2	0.02	0.54	3.72
GNB	Guinea-Bissau	1	0.32	0.49	0.76	0.27	0.19	0.02	0.41	0.01	0.2	3.67
GNQ	Equatorial Guinea	1	0.32	0.49	0.77	0.23	0.35	0.33	1	0.21	0.66	5.34
GRC	Greece	1	0.76	0.91	0.93	1	0.9	0.99	1	0.97	1	9.47
GRD	Grenada	1	0.6	0.83	0.92	0.87	0.31	0.09	1	0.79	0.92	7.36
GRL	Greenland	0.96	0.6	1	0.92	0.97	0.95	0.46	1	1	1	8.86
GTM	Guatemala	1	0.6	0.83	0.92	0.56	0.31	0.15	1	0.3	0.9	6.59
GUM	Guam	1	0.49	1	0.92	1	0.64	0.02	1	0.76	1	7.82
GUF	French Guiana	1	0.59	0.84	0.92	0.74	0.31	0	1	0.57	0.97	6.95
GUY	Guyana	1	0.59	0.84	0.92	0.74	0.31	0.19	1	0.18	0.88	6.66
HKG	Hong Kong, China	1	0.54	0.96	0.73	1	0.92	1	1	0.69	1	8.84
HMD	Heard Island and McDonald Isla	1	0.49	1	0.92	0.71	0.64	0	1	1	0.97	7.71
HND	Honduras	1	0.6	0.6	0.92	0.74	0.31	0.17	0.97	0.07	0.9	6.29
HRV	Croatia	1	0.76	0.97	0.93	0.9	0.58	0.81	1	1	1	8.96
HTI	Haiti	0.91	0.6	0.83	0.92	0.52	0.31	0.04	0.32	0.01	0.41	4.88
HUN	Hungary	1	0.76	1	0.93	0.9	0.96	0.55	1	0.86	1	8.95
IDN	Indonesia	1	0.5	0.78	0.73	0.71	0.64	0.14	0.8	0.16	0.98	6.43
IND	India	1	0.22	0.81	0.73	0.71	0.36	0	0.47	0.07	0.88	5.26
IOT	British Indian Ocean Ter.	1	0.54	0.81	0.73	0.71	0.36	0	1	0.61	0.85	6.61
IRL	Ireland	1	0.83	0.97	0.93	0.97	0.82	1	1	0.99	1	9.52
IRN	Iran, Islamic Rep.	1	0.52	0.81	0.73	0.92	0.64	0.05	1	0.18	1	6.84
IRQ	Iraq	1	0.54	0.81	0.73	0.59	0.41	0	1	0.09	0.99	6.18
ISL	Iceland	1	0.76	0.97	0.93	1	0.82	0.16	1	1	1	8.64
ISR	Israel	1	0.81	0.96	0.73	0.99	0.94	0.1	1	0.69	1	8.21
ITA	Italy	1	0.77	0.95	0.93	0.95	0.96	1	1	0.93	1	9.49
JAM	Jamaica	1	0.62	0.83	0.92	0.74	0.31	0.15	1	0.07	0.95	6.6
JOR	Jordan	1	0.54	0.81	0.73	0.94	0.81	0.11	1	0.12	1	7.05
JPN	Japan	1	0.54	0.81	0.73	0.98	0.99	0.03	1	0.69	1	7.78
KAZ	Kazakhstan	1	0.51	1	0.73	0.9	0.64	0.64	1	0.81	1	8.22
KEN	Kenya	0.98	0.32	0.49	0.77	0.27	0.18	0.19	0.46	0.05	0.42	4.12
KGZ	Kyrgyz Republic	1	0.54	0.81	0.73	0.68	0.64	1	0.58	0.1	0.99	7.07
KHM	Cambodia	1	0.54	0.23	0.73	0.26	0.36	0.13	0.7	0.54	0.69	5.18
KIR	Kiribati	1	0.25	1	0.92	0.71	0.29	0.03	0.55	0.76	0.91	6.41
KNA	St. Kitts and Nevis	0.23	0.6	0.83	0.92	0.74	0.31	0.18	1	0.74	1	6.57
KOR	Korea, Rep.	1	0.42	0.96	0.73	0.98	1	0.35	1	0.69	1	8.12
KWT	Kuwait	1	0.54	0.62	0.73	1	1	0.85	1	0.69	1	8.43
LAO	Lao PDR	1	0.54	0.81	0.73	0.16	0.58	0.05	0.47	0.19	0.9	5.43
LBN	Lebanon	1	0.54	0.81	0.73	0.48	0.22	0.19	1	0.25	1	6.22
LBR	Liberia	0.97	0.13	0.49	0.76	0.27	0.1	0	0.28	0.01	0.16	3.17
LBY	Libya	1	0.32	0.49	0.77	0.78	0.26	0.33	1	0.27	0.73	5.95
LCA	St. Lucia	1	0.6	0.83	0.92	0.74	0.31	0.01	1	0.32	0.97	6.72
LKA	Sri Lanka	1	0.61	0.81	0.73	0.71	0.64	1	1	0.18	0.94	7.61
LSO	Lesotho	0.9	0.32	0.49	0.76	0.27	0.19	0.02	0.7	0.38	0.32	4.34
LTU	Lithuania	1	0.76	0.99	0.93	0.92	0.91	0.67	1	1	1	9.18
LUX	Luxembourg	1	0.76	0.97	0.93	1	0.97	0.15	1	1	1	8.77
LVA	Latvia	1	0.76	1	0.93	0.95	0.86	0.41	1	1	1	8.9
MAC	Macao	1	0.56	0.9	0.73	1	0.36	0.81	1	0.69	1	8.04
MAR	Morocco	1	0.51	0.49	0.77	0.7	0.39	0.53	0.94	0.08	0.97	6.37
MCO	Monaco	0	0.88	0.97	0.93	1	1	1	1	1	1	8.78
MDA	Moldova	1	0.7	0.99	0.93	0.73	0.67	0.28	1	0.3	1	7.6
MDG	Madagascar	0.86	0.32	0.49	0.77	0.27	0.06	0.03	0.14	0.01	0.21	3.17
MDV	Maldives	1	0.59	0.81	0.73	0.44	0.64	0.06	1	0.68	1	6.95
MEX	Mexico	1	0.6	0.83	0.92	0.43	0.5	0.3	1	0.85	0.99	7.42
MHL	Marshall Islands	0.02	0.49	1	0.92	0.71	0.64	0.03	1	0.76	0.93	6.48
MKD	Macedonia, FYR	1	0.76	0.97	0.93	0.81	0.17	0.26	1	0.94	1	7.83
MLI	Mali	1	0.32	0.16	0.76	0.27	0.19	0.04	0.21	0.02	0.38	3.34
MLT	Malta	1	0.86	0.99	0.93	1	0.93	0.18	1	1	1	8.89
MMR	Myanmar	1	0.3	0.81	0.73	0.71	0.64	0.09	0.5	0.03	0.61	5.41
MNG	Mongolia	1	0.37	0.81	0.73	0.24	0.36	0.02	1	0.24	0.88	5.65
MNP	Northern Mariana Islands	0.02	0.49	1	0.92	0.9	0.64	1	1	0.76	1	7.72
MNE	Montenegro	1	0.76	0.97	0.93	0.94	0.67	0.72	1	0.73	1	8.72
MOZ	Mozambique	0.99	0.32	0.46	0.77	0.27	0.18	0.02	0.23	0.03	0.24	3.51
MRT	Mauritania	1	0.32	0.49	0.76	0.27	0.19	0.15	0.42	0.01	0.4	4
MSR	Montserrat	0.46	0.6	0.83	0.92	0.74	0.31	0	1	0.57	0.96	6.4
MTQ	Martinique	0.57	0.6	0.83	0.92	0.74	0.31	0	1	0.57	0.96	6.51
MUS	Mauritius	1	0.71	0.49	0.77	0.27	0.35	1	1	0.34	0.99	6.92
MWI	Malawi	1	0.27	0.49	0.77	0.27	0.16	0.01	0.18	0.01	0.11	3.27
MYS	Malaysia	1	0.54	0.94	0.73	0.93	0.89	0.22	1	0.69	1	7.95
MYT	Mayotte	0.75	0.42	0.49	0.77	0.27	0.18	0	1	0.31	0.33	4.53
NAM	Namibia	1	0.37	0.49	0.76	0.27	0.19	0	1	0.08	0.52	4.67
NCL	New Caledonia	1	0.43	1	0.92	0.97	0.64	1	1	0.76	1	8.71
NER	Niger	1	0.32	0.49	0.76	0.27	0.1	0.01	0.16	0.01	0.17	3.28
NFK	Norfolk Island	1	0.49	1	0.92	0.71	0.64	0	1	0.72	0.97	7.43
NGA	Nigeria	1	0.32	0.49	0.76	0.2	0.27	0.01	0.36	0.07	0.53	3.99
NIC	Nicaragua	1	0.28	0.83	0.92	0.52	0.31	0.14	1	0.21	0.83	6.06
NIU	Niue	1	0.73	1	0.92	0.71	0.64	0	1	0.79	0.97	7.75
NLD	Netherlands	1	0.76	0.99	0.93	1	0.97	0.24	1	1	1	8.89
NOR	Norway	1	0.76	1	0.93	0.98	0.76	0.43	1	1	1	8.86
NPL	Nepal	1	0.35	0.81	0.73	0.27	0.38	0.07	0.39	0.03	0.84	4.86
NRU	Nauru	0.26	0.49	1	0.92	0.71	0.64	0.1	1	0.76	0.99	6.85
NZL	New Zealand	1	0.66	1	0.92	1	0.89	0.62	1	1	1	9.08
OMN	Oman	1	0.54	0.84	0.73	0.9	0.64	0.52	1	0.66	1	7.83
PAK	Pakistan	1	0.54	0.49	0.73	0.35	0.37	0.01	0.37	0.03	0.71	4.6
PAN	Panama	1	0.6	0.83	0.92	0.74	0.31	0.07	1	0.79	0.92	7.2
PER	Peru	1	0.62	0.82	0.92	0.5	0.43	0.18	1	0.21	0.94	6.62
PCN	Pitcairn	1	0.49	1	0.92	0.71	0.64	0	1	0.79	0.97	7.5
PHL	Philippines	1	0.52	0.84	0.73	0.47	0.52	0.23	0.84	0.08	0.89	6.11
PLW	Palau	0.24	0.49	1	0.92	0.71	0.64	0.04	1	0.76	0.99	6.77
PNG	Papua New Guinea	1	0.49	1	0.92	0.33	0.08	0.03	0.23	0.03	0.44	4.55
POL	Poland	1	0.76	0.99	0.93	0.99	0.93	1	1	1	1	9.6
PRI	Puerto rico	1	0.68	0.91	0.92	0.94	0.33	1	1	0.79	1	8.58
PRK	Korea, Dem. Rep.	0.84	0.54	0.81	0.73	0.67	0.64	0.04	1	0.02	0.4	5.69
PRT	Portugal	1	0.76	0.92	0.93	0.95	0.85	0.68	1	0.96	1	9.05
PRY	Paraguay	1	0.59	0.76	0.92	0.64	0.58	0.17	1	0.2	0.99	6.86
PSE	Occ.Pal.Terr	1	0.54	0.81	0.73	0.71	0.36	1	1	0.49	0.85	7.49
PYF	French Polynesia	1	0.49	1	0.92	0.71	0.64	1	1	0.79	1	8.53
QAT	Qatar	1	0.93	0.88	0.73	0.96	0.96	0.13	1	0.69	1	8.27
REU	Reunion	1	0.32	0.49	0.77	0.27	0.18	0	1	0.31	0.33	4.68
ROU	Romania	1	0.76	0.99	0.93	0.82	0.77	0.92	1	0.86	1	9.03
RUS	Russian Federation	1	0.76	0.97	0.93	0.76	0.61	0.19	1	0.99	0.96	8.17
RWA	Rwanda	1	0.25	0.36	0.77	0.22	0.35	0.03	0.32	0.56	0.23	4.08
SAU	Saudi Arabia	1	0.54	0.81	0.73	0.71	0.78	0.03	1	0.74	1	7.34
SDN	Sudan	1	0.32	0.49	0.77	0.48	0.35	0.28	0.45	0	0.47	4.6
SHN	Saint Helena	1	0.61	0.49	0.76	0.27	0.19	0.02	1	0.44	0.47	5.24
SEN	Senegal	1	0.32	0.22	0.76	0.27	0.21	0.08	0.32	0.03	0.61	3.82
SRB	Serbia, FR(Serbia/Montenegro)	1	0.76	0.98	0.93	0.75	0.25	1	1	0.96	1	8.62
SGP	Singapore	1	0.54	0.88	0.73	1	1	0.58	1	0.69	1	8.42
SGS	South Georgia and the South Sa	1	0.54	0.81	0.73	0.71	0.64	0	1	0.66	0.99	7.08
SJM	Svalbard and Jan Mayen Islands	1	0.76	0.97	0.93	0.92	0.67	0	1	1	0.99	8.24
SLB	Solomon Islands	1	0.49	1	0.92	0.53	0.21	0.05	0.29	0.02	0.55	5.05
SLE	Sierra Leone	1	0.32	0.49	0.76	0.1	0.13	0.02	0.35	0.01	0.2	3.37
SLV	El Salvador	1	0.48	0.59	0.92	0.74	0.31	0.65	1	0.8	0.95	7.45
SMR	San Marino	1	0.76	0.97	0.93	1	0.77	1	1	1	1	9.42
SOM	Somalia	1	0.32	0.49	0.77	0.27	0.35	0.05	1	0.01	0.29	4.54
SPM	Saint Pierre and Miquelon	1	0.6	0.83	0.92	0.99	0.8	0.17	1	0.72	1	8.04
SSD	South Sudan	1	0.32	0.49	0.77	0.32	0.07	0.01	0.14	0	0.05	3.16
STP	Sao Tome and Principe	1	0.32	0.49	0.77	0.27	0.35	0.02	0.5	0.01	0.67	4.39
SUR	Suriname	1	0.59	0.84	0.92	0.74	0.31	0.34	1	0.56	0.95	7.25
SVK	Slovak Republic	1	0.73	1	0.93	1	0.83	1	1	1	1	9.47
SVN	Slovenia	1	0.76	1	0.93	0.98	0.83	0.96	1	0.96	1	9.42
SWE	Sweden	1	0.76	1	0.93	1	0.93	0.07	1	1	1	8.69
SWZ	Swaziland	0.91	0.32	0.49	0.76	0.27	0.19	1	1	0.54	0.33	5.8
MAF	Saint Maarten (Dutch part)	1	0.77	0.83	0.92	0.75	0.8	0.89	1	0.11	1	8.08
SYC	Seychelles	1	0.32	0.49	0.77	0.27	0.35	0.51	1	0.44	1	6.14
SYR	Syrian Arab Republic	1	0.54	0.81	0.73	0.71	0.64	0	1	0.01	0.9	6.34
TCA	Turks and Caicos Isl.	1	0.6	0.83	0.92	0.74	0.8	0.2	1	1	1	8.11
TCD	Chad	1	0.32	0.49	0.77	0.27	0.05	0.01	0.15	0.01	0.08	3.15
TGO	Togo	1	0.32	0.49	0.76	0.27	0.1	0.03	0.28	0.47	0.45	4.16
THA	Thailand	1	0.66	0.67	0.73	0.71	0.64	0.6	1	0.76	1	7.75
TJK	Tajikistan	1	0.54	0.81	0.73	0.48	0.64	0.15	0.56	0.04	0.98	5.93
TKL	Tokelau	1	0.66	1	0.92	0.71	0.64	0	1	0.79	0.97	7.68
TKM	Turkmenistan	1	0.54	0.81	0.73	0.94	0.64	0.16	1	0.26	1	7.08
TLS	East Timor	0.96	0.49	1	0.92	0.71	0.33	0.06	0.49	0.7	0.67	6.32
TON	Tonga	1	0.38	1	0.92	0.71	0.64	0.05	0.74	0.79	1	7.22
TTO	Trinidad and Tobago	1	0.6	0.83	0.92	0.74	0.31	0.14	1	0.97	1	7.53
TUN	Tunisia	1	0.32	0.74	0.77	0.93	0.78	0.24	1	0.18	1	6.96
TUR	Turkey	1	0.54	0.9	0.93	0.71	0.65	1	1	0.93	1	8.65
TUV	Tuvalu	1	0.49	1	0.92	0.71	0.06	0.04	1	0.79	0.99	7
TZA	Tanzania	1	0.32	0.49	0.77	0.27	0.25	0.06	0.22	0.09	0.26	3.74
UGA	Uganda	1	0.07	0.49	0.77	0.06	0.11	0.08	0.21	0.04	0.19	3
UKR	Ukraine	1	0.76	0.97	0.93	0.92	0.68	0.24	1	0.2	1	7.71
UMI	United States Minor Outlying Islands	0.98	0.59	0.84	0.92	0.71	0.31	0.18	1	0.44	0.97	6.94
URY	Uruguay	1	0.74	0.91	0.92	0.74	0.31	0.36	1	0.66	1	7.65
USA	United States	1	0.6	0.99	1	0.99	0.9	0.65	1	1	1	9.13
UZB	Uzbekistan	1	0.54	1	0.73	0.59	0.64	0.14	0.93	0.04	1	6.6
VAT	Vatican	1	0.76	0.97	0.93	0.54	0.67	0.01	1	0.72	0.99	7.6
VCT	St. Vincent and the Grenadines	1	0.27	0.91	0.92	0.74	0.31	0.08	1	0.18	1	6.43
VEN	Venezuela	0.83	0.55	0.93	0.92	0.74	0.24	0.02	0.85	0.06	1	6.14
VGB	British Virgin Islands	0.02	0.6	0.83	0.92	0.74	0.31	1	1	0.79	1	7.23
VIR	Virgin Islands (U.S.)	1	0.6	0.83	0.92	0.74	0.31	1	1	0.79	1	8.21
VNM	Vietnam	1	0.54	0.81	0.73	0.71	0.64	0.04	1	0.15	1	6.62
VUT	Vanuatu	1	0.49	1	0.92	0.44	0.21	0.05	0.25	0.02	0.52	4.89
WLF	Wallis and Futura Isl.	1	0.49	1	0.92	0.71	0.64	0	1	0.79	0.97	7.51
WSM	Samoa	1	0.19	1	0.92	0.59	0.48	0.09	0.96	0.79	0.99	7.01
YEM	Yemen	0.9	0.54	0.81	0.73	0.5	0.36	0.02	0	0.08	0.67	4.61
ZAF	South Africa	1	0.19	0.86	0.76	0.27	0.19	0.21	1	0.37	0.85	5.69
ZMB	Zambia	1	0.28	0.49	0.77	0.27	0.16	0	0.43	0.02	0.31	3.72
ZWE	Zimbabwe	0.74	0.32	0.82	0.77	0.27	0.35	0.05	0.46	0.03	0.34	4.15
