# Supplementary material for: Achieving decent living standards in emerging economies challenges national mitigation goals for CO2 emissions
Source: Nat Commun. 2023 Oct 10;14:6342. doi: 10.1038/s41467-023-42079-8 (PMC10564770; doi:10.1038/s41467-023-42079-8)
Supplement: Supplementary file 7 — Supplementary Data 5 [file 41467_2023_42079_MOESM7_ESM.xlsx]

## Sheet: Sheet1
ISO3	Country	LS 2019* (Mt*****)	DLS increment** (Mt)	DLS increment*** (%)	ERCs**** (Mt)	Ratio between DLS increment to ERCs (%)
AFG	Afghanistan	16.7	51.7	310.7	1.2	4174.6
AGO	Angola	12.8	55.9	438.3	4.5	1241.7
ALB	Albania	4.4	1.1	24.3	0.4	252.9
AND	Andorra	0.069	0	0.3	0.001	19.4
ARE	United Arab Emirates	126.7	1.6	1.2	41.8	3.7
ARM	Armenia	2.9	2.1	72	7.9	26.5
AZE	Azerbaijan	14.4	10	69.4	18.7	53.4
BDI	Burundi	7.4	2.7	37	0.1	1939.6
BEN	Benin	8.2	2.8	33.9	0.3	1086.7
BFA	Burkina Faso	8.4	24.7	295.2	0.6	4357.3
BGD	Bangladesh	56.6	87.7	154.9	8.6	1019.5
BHS	Bahamas	0.1	0	36.4	0.9	5
BIH	Bosnia and Herzegovina	6.2	0.5	7.4	2.5	18.7
BLR	Belarus	22.5	4.6	20.4	28	16.5
BRA	Brazil	201.1	93.7	46.6	116.2	80.7
BRB	Barbados	0.2	0.2	95.4	0.8	22.5
BRN	Brunei	1.9	0.1	7	1.2	11.2
BWA	Botswana	3	3.1	104.8	0.5	631.1
CHN	China	1984.2	1034.9	52.2	11324	9.1
CMR	Cameroon	8.9	13.9	157.1	2.3	611
COD	Congo, Dem. Rep.	44.8	32.3	72.2	0.4	8596.6
COG	Congo, Rep.	4.6	2.3	48.5	1.4	164.8
COL	Colombia	51.3	15.6	30.4	38.2	40.9
COM	Comoros	0.4	1.4	321	0.3	527.5
CPV	Cape Verde	0.4	0.7	167.8	0.2	476.8
CRI	Costa Rica	6.8	1	15.3	106.5	1
DJI	Djibouti	0.4	1.2	298.4	0.1	851.1
DMA	Dominica	0.01	0.1	351.6	0.1	71.7
DOM	Dominican Republic	13.4	3.9	29.3	6.8	57.6
DZA	Algeria	34.6	57.3	165.9	10	575.4
ECU	Ecuador	16.7	3.6	21.6	35.4	10.2
ERI	Eritrea	0.09	0.1	104.6	0.03	307
ETH	Ethiopia	51.3	43.6	85	10.15	429.2
LIE	Liechtenstein	0.394	0.036	9.2	0.89	4.1
FJI	Fiji	0.5	0.5	101.7	0.32	150.9
FSM	Micronesia, Fed. Sts.	0	0.003	6.9	0.05	6.7
GEO	Georgia	2.2	1.9	85.1	3.26	58.2
GHA	Ghana	11.1	6.1	55	5.81	104.7
GIN	Guinea	4.6	8.1	176.2	0.15	5578.3
GMB	Gambia, The	0.7	2.6	369.8	0.29	909.7
GNB	Guinea-Bissau	0.7	0.9	138	0.1	924.7
GNQ	Equatorial Guinea	2.3	1.3	55.8	2.4	53.7
GRD	Grenada	0.03	0.007	27.5	0.09	8.3
GTM	Guatemala	15.4	5.7	37.1	1.18	483.2
HND	Honduras	5.5	5.9	107	1.51	392.4
IDN	Indonesia	222.4	338.3	152.1	169.19	200
IND	India	791.5	2497.3	315.5	928.32	269
ISL	Iceland	0.4	0.06	14.1	1.04	5.4
ISR	Israel	14.2	2	14.3	17.24	11.8
JAM	Jamaica	1.6	3.1	194.6	2.05	150.2
JOR	Jordan	9.9	13.5	136.1	7.08	191.2
KAZ	Kazakhstan	49.7	7.2	14.5	59.31	12.2
KEN	Kenya	29.2	25.9	88.5	6.43	402.3
KGZ	Kyrgyz Republic	7.3	3.7	51.5	2.7	139.1
KHM	Cambodia	8	3.1	39.1	5.36	58.2
KNA	St. Kitts and Nevis	0	0	32.3	0.15	10.5
LAO	Lao PDR	8.1	4.6	56.6	10.31	44.4
LBN	Lebanon	7.5	8	105.9	7.91	100.6
LBR	Liberia	1	4.4	449	3.61	122.4
LCA	St. Lucia	0.1	0.1	98	0.09	105.6
LKA	Sri Lanka	12.8	15.2	118.5	1.65	925.4
LSO	Lesotho	0.6	0.9	148.7	0.75	121.1
MAR	Morocco	22.4	29	129.6	12.06	240.6
MCO	Monaco	0.028	0.00023	0.8	332.42	7e-05
MDA	Moldova	3.1	0.4	11.5	23.82	1.5
MDG	Madagascar	10.7	19.3	179.9	1.29	1494.3
MDV	Maldives	0.1	0	55.4	0.55	8.6
MEX	Mexico	106.6	9.2	8.6	79.14	11.6
MHL	Marshall Islands	0	0.2	3900.7	0.04	408
MKD	Macedonia, FYR	3.5	0.3	7.7	7.04	3.9
MLI	Mali	18.7	49.5	265	2.2	2218.1
MNG	Mongolia	5.9	3.2	54	3.2	98.6
MOZ	Mozambique	21.5	11	51.3	40	27.6
MRT	Mauritania	3	4.4	147.5	0.9	514.5
MUS	Mauritius	3	0.4	14.6	1.3	35.2
MWI	Malawi	8.4	11.4	136	0.8	1404.7
MYS	Malaysia	80.4	13	16.2	136.4	9.5
NAM	Namibia	2.1	3.2	152.2	3.5	92.8
NGA	Nigeria	75.5	110.7	146.6	43.3	255.9
NZL	New Zealand	5.4	0.7	13.9	10.1	7.4
OMN	Oman	9.8	1.4	14	4.8	28.4
PAK	Pakistan	239.2	2018	843.7	87.3	2312.8
PAN	Panama	3.7	0.6	17.4	3	21.4
PER	Peru	33.8	25.8	76.4	208.8	12.4
PHL	Philippines	60.9	73.1	120	101.4	72
PLW	Palau	0.001	0.007	497.5	0.1	5.8
PNG	Papua New Guinea	1.1	6.9	649.9	7.6	90.7
PRK	Korea, Dem. Rep.	78.7	60.9	77.4	304.6	20
PRY	Paraguay	8.4	5.2	62.5	1.1	488.8
PSE	Occ.Pal.Terr	0.1	0	18	0.7	1.9
QAT	Qatar	4.1	0.5	11.1	21.7	2.1
RWA	Rwanda	5.4	1.8	33.3	0.4	468.4
SRB	Serbia, FR	9.4	0.2	1.9	6.1	2.9
SGP	Singapore	12.4	1.6	13.2	13.3	12.3
SLB	Solomon Islands	0.2	0.6	293.1	0.1	578.6
SLE	Sierra Leone	2	27.7	1399.3	0.1	30831.7
SLV	El Salvador	3.7	0.5	13	0.6	75.7
SMR	San Marino	0.14	0.0005	0.3	4e-05	1081.1
SOM	Somalia	14.1	18.5	131.2	0.2	8904.1
STP	Sao Tome and Principe	0.1	0.2	367.9	0.0192	1033.9
SWZ	Swaziland	0.6	0.1	11.7	0.2	45.8
SYC	Seychelles	0.1	0.01	13.6	0.2	8.5
TCD	Chad	45.8	27.1	59.2	0.3	8283.8
TGO	Togo	2.1	1.1	53.4	0.2	479.4
THA	Thailand	57.1	8.9	15.7	62.9	14.2
TJK	Tajikistan	13.2	8.6	65.2	3.3	260.2
TTO	Trinidad and Tobago	2.7	0.2	7.1	3.2	6
TUN	Tunisia	11.4	19.4	169.4	9.5	203.1
TUV	Tuvalu	0.0012	0.002	136.4	0.006	28.4
TZA	Tanzania	20.2	15.5	76.8	0.9	1701.5
UGA	Uganda	34.9	36.7	105.3	143	25.7
UKR	Ukraine	66.9	35.7	53.3	447.6	8
UZB	Uzbekistan	40.6	79.2	195.3	44	179.8
VCT	St. Vincent and the Grenadines	0.0423	0.1	171.2	0.1	133.7
VEN	Venezuela	18.6	59.4	319.8	28.2	211
VNM	Vietnam	59	81.4	137.9	25.4	320.4
WSM	Samoa	0.04	0.0162	45.6	0.1	31.2
YEM	Yemen	17.6	56.2	319.5	1.3	4181.2
ZAF	South Africa	91.7	108.2	118	285	38
ZMB	Zambia	15.1	12.9	85.3	0.6	2323.6
ZWE	Zimbabwe	7.3	24.5	337.5	4.4	553.3
*LS 2019 (Mt): the CO2 emissions for LS in 2019;
**DLS increment (Mt): the volume of CO2 emission increment for achieving DLS;
***DLS increment (%): the CO2 emission increment share for DLS;
****ERCs (Mt): the CO2 emission reduction commitments;
*****Mt: Megatons of CO2 emissions.
